# Supplementary material for: Diagnostic Performance of a Deep Learning-Powered Application for Aortic Dissection Triage Prioritization and Classification
Source: Diagnostics (Basel). 2024 Aug 27;14(17):1877. doi: 10.3390/diagnostics14171877 (PMC11393899; doi:10.3390/diagnostics14171877)
Supplement: Supplementary file 1 [file diagnostics-14-01877-s001.zip]

Archive with 1 entries (1 files):
- diagnostics-3122355-supplementary.pdf
